# Supplementary material for: Molecular Foundations of Reproductive Lethality in Arabidopsis thaliana
Source: PLoS One. 2011 Dec 2;6(12):e28398. doi: 10.1371/journal.pone.0028398 (PMC3229588; doi:10.1371/journal.pone.0028398)
Supplement: Table S4 — 72 GEM and EMG genes with both embryo and gametophyte defects. (XLS) [file pone.0028398.s004.xls]

## Sheet: Table S4
Chromosome Locus	Identity Status	Gene Symbol	Gene Redundancy (BLASTP)	Gametophyte Subclass	Transmission Defect	Homozygotes	Male Gametophyte Phenotype	Protein Function Class	Predicted Function of Gene Product	Reference Lab	Year
At1g04950	C	EMB2781; TAF6	Redundant	GEM	MM / +	EMB	T	7	TATA Box Binding Protein	M. Kater	2005
At1g11870	NC	OVA7	Redundant	EMG	X / (F)	OVA		3.2	AARS (Serine)	D. Meinke	2005
At1g14610	C	TWN2	Redundant	EMG	+ / F	EMB		3.2	Valyl tRNA Synthetase	C. Somerville	1997
At1g20200	NC	EMB2719; HAP15	Redundant	GEM	MMM / +	EMB	T	5	26S Proteasome Regulatory Subunit (RPN3)	D. Meinke	2002
At1g31470	NC	NFD4	Redundant	GEM	M / FF	EMBi	-	13	Uncertain; Mitochondrial Nodulin-Like Protein	G. Drews	2006
At1g31860	C	HISN2	Unique	EMG	LRMS; NRSD	EMB		10.1	Histidine Biosynthesis	D. Meinke	2007
At1g36160	C	ACC1; PAS3; GK; EMB22	Redundant	EMG	LRMS; NRSD	EMB		10.1	Acetyl-CoA Carboxylase	C. Rochat	2004
At1g43710	NC	EMB1075	Unique	EMG	LRMS; NRSD	EMB		10.5	Serine Decarboxylase	D. Meinke	2002
At1g48850	NC	EMB1144		EMG	NRSD	EMB		10.1	Chorismate Synthase	D. Meinke	2003
At1g50500	C	HIT1; AtVPS53	Redundant	EMG	MM / F	EMBi	-	11.3	Vacuole Protein Sorting; Endosome-Golgi Vesicle Trafficking	S. Wu	2006
At1g67320	C	EMB2813	Unique	EMG	(LRMS)	EMB		1	DNA Polymerase Alpha (POLA3)	D. Meinke	2010
At1g67490	C	KNF; GCS	Redundant	EMG	(M) / X	EMB		4.1	Alpha Glucosidase I
At1g68990	C	RPOTm; RPOMT	Redundant	GEM	MMM / FF	[EMBi]	-	2.1	Mitochondrial RNA Polymerase	J. Whelan	2009
At1g72440	C	SWA2; EDA25	Unique	GEM	M / FF	EMB	D	12	18S Ribosomal RNA Biogenesis	W. Yang	2009
At1g78770	C	APC6; NOMEGA; CDC16	Unique	GEM	M / FF	ND	-	5	Anaphase Promoting Complex Subunit	V. Sundaresan	2003
At1g79940	C	AtERDJ2A	Redundant	GEM	MM / +	EMBi	G	4.2	ER J Domain Protein; Protein Translocation	S. Nishikawa	2008
At1g80410	NC	EMB2753; FEY	Unique	EMG	LRMS; NRSD	EMB		4.1	N-Terminal Acetyltransferase	D. Meinke	2004
At2g02955	C	MEE12; CCG	Unique	GEM	+ / FF	EMBi	-	7	Nuclear Zinc Finger Protein	W. Yang	2007
At2g03870	NC	EMB2816	Unique	EMG	(LRMS)	EMB		2.3	snRNP; RNA Splicing (LSm7)	D. Meinke	2010
At2g25710	Y	HCS1	Redundant	GEM	+ / FF	EMB	-	10.5	Holocarboxylase Synthetase	C. Alban	2008
At2g25840	NC	OVA4	Unique	EMG	+ / F	OVA		3.2	AARS (Tryptophan)	D. Meinke	2005
At2g34790	NC	EDA28; MEE23	Redundant	GEM or EMG	X / F	ND	-	10.5	FAD Binding Domain Protein	V. Sundaresan	2005
At2g35650	C	CSLA7	Redundant	EMG	MM / +	EMB		10.4	Cellulose Synthase-Like Glycosyltransferase	P. Dupree	2003
At2g36230	C	HISN3; APG10	Unique	EMG	LRMS; NRSD	EMB		10.1	Histidine Biosynthesis	D. Meinke	2007
At2g36850	C	GSL8	Redundant	GEM	MM / X	EMB	D	10.4	Callose Biosynthesis	P. Schulze-Lefert	2008
At2g41350	NC	EMB2819	Unique	EMG	(LRMS)	EMB		11.1	HAUS1 Subunit of Augmin Complex	D. Meinke	2010
At2g41500	C	EMB2776; PRP4; LIS	Redundant	GEM	M / FFF	EMB	-	2.3	U4/U6 snRNP (Prp4)	U. Grossniklaus	2007
At2g47470	NC	UNE5; TED18; PDI11; MEE30	Redundant	GEM or EMG	X / F	ND	-	4.1	Protein Disulfide Isomerase	V. Sundaresan	2005
At2g47620	C	AtSWI3A	Redundant	EMG		EMB		6.1	DNA Binding Protein	A. Jerzmanowski	2007
At3g02660	C	EMB2768	Unique	EMG	(LRMS; NRSD)	EMB		3.2	Tyrosine tRNA Synthetase	D. Meinke	2007
At3g04680	C	CLPS3	Redundant	EMG	+ / F	EMB		2.3	Polyadenylation Factor	Q. Li	2008
At3g05000	NC	TGD8	Unique	EMG	MM / +	EMBi	T	11.3	Transport Protein Particle Component; Vesicle Transport	S. McCormick	2009
At3g05770	NC	PGD8	Redundant	GEM	MM / +	EMBi	G	13	Unknown	S. McCormick	2009
At3g09840	C	CDC48	Redundant	GEM	MMM / F	EMB	GT	4.1	AAA-ATPase Chaperone	S. Bednarek	2008
At3g11940	Y	AML1	Redundant	GEM	MM / FF	EMB	-	3.1	Ribosomal Protein S5	R. Offringa	2001
At3g13490	NC	OVA5	Redundant	EMG	M / F	OVA		3.2	AARS (Lysine)	D. Meinke	2005
At3g16640	NC	TCTP	Redundant	GEM	MMM / +	[EMBi]	T	8	GTPase; TOR Signaling Pathway	J. Masle	2008
At3g48930	NC	EMB1080	Redundant	EMG	NRSD	EMB		3.1	Ribosomal Protein S11	D. Meinke	2002
At3g51550	C	FER; SIR	Redundant	GEM	M / FF	EMBi	F	8	Plasma-Membrane Localized Receptor-Like Kinase	U. Grossniklaus	2007
At3g52590	NC	EMB2167; HAP4	Redundant	GEM or EMG	MM / F (LRMS)	EMB	T	12	Ubiquitin - Ribosomal Protein Fusion (Recent Duplication)	Meinke; Johnson	2004
At3g55400	NC	OVA1	Redundant	EMG	M / F	OVA		3.2	AARS (Methionine)	D. Meinke	2005
At3g57870	C	EMB1637; SCE1	Unique	EMG	LRMS	EMB		4.1	SUMO Conjugating Enzyme (SCE1)	D. Meinke	2003
At4g02060	C	PRL	Redundant	EMG	LRMS	EMB		1	DNA Replication Licensing Factor	P. Springer	2002
At4g02570	C	AXR6; CUL1	Redundant	EMG	M / F	EMB		5	Cullin 1 Protein	M. Estelle	2000
At4g05410	C	YAO	Redundant	EMG	M / +	EMB		2.2	snoRNP Protein	W.C. Yang	2010
At4g14790	NC	PDD17; PDD26; AtSUV3	Redundant	GEM	MMM / F	[EMBi]	D	2.2	RNA Helicase	S. McCormick	2009
At4g17300	NC	OVA8	Redundant	EMG	X / (F)	OVA		3.2	AARS (Asparagine)	D. Meinke	2005
At4g19490	C	AtVPS54	Unique	GEM	MM / FF	[EMBi]	-	11.3	Vesicle Trafficking	S. Bonhomme	2008
At4g26466	C	LRE	Redundant	GEM	+ / F	EMB	-	12	GPI Anchor Protein	V. Sundaresan	2008
At4g26900	C	HISN4	Unique	EMG	LRMS; NRSD	EMB		10.1	Histidine Biosynthesis	D. Meinke	2007
At4g30930	C	NFD1; At4g30925	Unique	GEM	MM / FF	[EMBi]	-	3.1	Mitochondrial Ribosomal Subunit L21	G. Drews	2006
At4g37450	NC	AGP18	Unique	GEM	+ / (F)	EMBi	-	12	Cell Surface Proteoglycan	J. Vielle-Calzada	2004
At5g02190	C	AtASP38; EMB24	Redundant	EMG	M / F	EMB		5	Aspartic Protease	Y. Xia	2005
At5g05970	C	NEDD1	Unique	GEM	MM / F	EMBi	D	11.1	WD40 Protein; Microtubule Organization	B. Liu	2009
At5g08470	C	EMB2817	Redundant	EMG	(LRMS)	EMB		11.1	AAA ATPase (PEX1)	D. Meinke	2010
At5g16390	C	CAC1A	Redundant	EMG	MM / +	EMB		10.1	Biotin Carboxyl Carrier Protein	B. Nikolau	2011
At5g16750	C	TOZ	Unique	EMG	+ / F	EMB		13	Uncertain	V. Sundaresan	2007
At5g18700	NC	EMB3013; RUK	Redundant	EMG	LRMS	EMB		11.1	Microtubule-Associated Kinase	D. Meinke	2004
At5g22130	N	PNT1	Unique	GEM	MMM / +	EMB	-	10.5	ER-Localized Mannosyl Transferase	S. Gillmor	2005
At5g22330	NC	AtTIP49a; RIN1	Redundant	EMG	+ / FF	EMBi	-	7	RPM1-Interacting Protein; Associated with TATA Binding Protein	J. Dangl	2002
At5g27540	C	EMB2473; MIRO1	Redundant	EMG	LRMS; NRSD	EMB		12	Mitochondrial GTPase	D. Meinke	2003
At5g37510	NC	EMB1467	Unique	EMG	LRMS; NRSD	EMB		9	Mitochondrial NADH Dehydrogenase	D. Meinke	2003
At5g39750	NC	EMB3008	Redundant	EMG	NRSD	EMB		7	MADS-Box Family Protein	D. Meinke	2004
At5g40480	NC	EMB3012	Unique	EMG	LRMS	EMB		4.2	Nuclear Pore Complex Protein (Nup210)	D. Meinke	2004
At5g48230	C	EMB1276; AACT2	Redundant	EMG	LRMS	EMB		10.5	Acetyl CoA Acetyl Transferase (Thiolase)	D. Meinke	2002
At5g48600	C	SMC4; AtCAP-C	Redundant	GEM	(M) / FF	EMB	D	6.2	Condensin	C. Riggs	2006
At5g49030	NC	OVA2	Redundant	EMG	M / F	OVA		3.2	AARS (Isoleucine)	D. Meinke	2005
At5g52520	NC	OVA6	Redundant	EMG	X / (F)	OVA		3.2	AARS (Proline)	D. Meinke	2005
At5g54800	C	GPT1	Redundant	GEM	MM / FF	EMBi	D	11.2	Plastid Glucose Import	A. Schneider	2005
At5g55940	NC	EMB2731	Unique	EMG	LRMS; NRSD	EMB		2.3	Processome Protein (NOC4)	D. Meinke	2003
At5g62410	C	TTN3	Redundant	EMG	LRMS; NRSD	EMB		6.2	SMC2 Condensin	D. Meinke	2002
At5g64050	C	OVA3	Unique	EMG	M / F	OVA		3.2	AARS (Glutamate)	D. Meinke	2005
a See Table S2 for explanation of column headings, subclasses, and symbols.
