# Supplementary material for: Molecular Foundations of Reproductive Lethality in Arabidopsis thaliana
Source: PLoS One. 2011 Dec 2;6(12):e28398. doi: 10.1371/journal.pone.0028398 (PMC3229588; doi:10.1371/journal.pone.0028398)
Supplement: Table S6 — Examples of EMB genes with other phenotypes in weak alleles or RNAi lines. (XLS) [file pone.0028398.s006.xls]

## Sheet: Table S6
Locus	Gene Symbol	Alias Symbol	Strong Allele Embryo Phenotype	Strong Allele Reference Lab	Weak Allele Phenotype	Weak Allele Reference Lab
At1g01040	SUS1	DCL1; SIN1; CAF; EMB76	Globular	D. Meinke	Flower and Ovule Defects	A. Ray; S. Jacobsen
At1g08130	LIG1		Not Specified	S. Kushnir	Growth Defective (RNAi); Delayed DNA Repair	C. West
At1g08260	EMB2284	TIL1; EMB529	Globular	D. Meinke; M. Devic	Slow Growth; Altered Floral Phyllotaxis	P. Jenik
At1g12410	EMB3146	CLPR2	Cotyledon	D. Meinke	Small, Pale Plants	K. van Wijk
At1g17220	FUG1		Not Specified	W. Sakamoto	Variegated Leaves	W. Sakamoto
At1g23400	AtCAF2		Transition	A. Barkan	Pigment Defective Embryo; Seedling Lethal	A. Barkan
At1g32490	EMB2733	ESP3	Globular	D. Meinke	Vegetative and Flowering Defects; Enhanced RNA Silencing	D. Baulcombe
At1g55350	EMB1275	AtDEK1	Preglobular	D. Meinke	Reduced Meristem Structure and Function (RNAi)	G. Ingram
At1g70070	EMB25	ISE2; PDE317	Cotyledon	D. Meinke; P. Zambryski	Pigment Defective Embryo	D. Meinke
At1g74960	FAB1		Globular / Preglobular	J. Shanklin; M. Watanabe	Altered Leaf Fatty Acid Composition	J. Browse
At1g75660	XRN3		Not Specified	A. Mallory	Crinkly, Rounded Leaves; Delayed Flowering	A. Mallory
At1g77470	EMB2810	RFC3	Preglobular / Globular	D. Meinke	Reduced Cell Proliferation; Small Plants; Narrow Leaves	X. Li
At2g03050	EMB93	SOLDAT10	Transition	D. Meinke	Light Green Cotyledons; Mild Photo-Oxidative Stress	K. Apel
At2g03150	EMB1579		Cotyledon	D. Meinke	Small Plants	J. Zhu
At2g33800	EMB3113		Preglobular / Globular	D. Meinke	Pigment Defective Embryo	D. Meinke
At2g34780	EMB1611	UMB	Preglobular	D. Meinke	Shoot Meristem Defective	J. Fletcher
At2g36230	HISN3	APG10	Preglobular	D. Meinke	Pigment Defective Embryo	K. Shinozaki
At2g39770	CYT1	EMB101; VTC1; SOZ1	Cotyledon	D. Meinke	Ozone Sensitive; Vitamin C Deficient	R. Last
At3g01370	AtCFM2		Not Specified	A. Barkan	Pale Green Leaves	A. Barkan
At3g04460	PEX12		Transition	J. Hu	Reduced Plant Growth and Fertility (RNAi)	J. Hu
At3g05680	EMB2016		Globular	D. Meinke	Protoxylem, Root Cap Defects	Y. Helariutta
At3g20440	EMB2729		Transition	D. Meinke	Small, Pale Plants	J. Zuo
At3g27750	EMB3123		Cotyledon	D. Meinke	Pigment Defective Embryo	D. Meinke
At4g03430	EMB2770	STA1	Transition	D. Meinke	Range of Developmental and Stress Response Phenotypes	J.K. Zhu
At4g13750	EMB2597	NOV	Cotyledon	D. Meinke	Reduced Veins in Rosette Leaves	K. Okada
At4g13940	EMB1395	HOG1	Globular	D. Meinke	Delayed Growth; Defects in Gene Silencing	I. Furner
At4g23100	RML1	CAD2	Cotyledon	D. Meinke	Root Meristemless; Cadmium Sensitive	R. Sung
At4g31780	EMB2797	MGD1	Globular	D. Meinke	Yellow-Green Plants	P. Jarvis
At4g32400	EMB104	SHS1	Globular	D. Meinke	Salt Hypersensitive; ABA Insensitive	X. Li
At5g10330	HISN6A	HPA1	Preglobular	D. Meinke	Short Roots	P. Wu
At5g13480	FY		Preglobular	C. Dean	Late Flowering	M. Koornneef
At5g14170	EMB262	CHC1	Cotyledon	D. Meinke	Dwarf Plants Resistant to Root Transformation	S. Gelvin
At5g23880	EMB1265	ESP5	Preglobular / Globular	D. Meinke	Vegetative, Flowering Defects; Enhanced RNA Silencing	D. Baulcombe
