# Supplementary material for: Molecular Foundations of Reproductive Lethality in Arabidopsis thaliana
Source: PLoS One. 2011 Dec 2;6(12):e28398. doi: 10.1371/journal.pone.0028398 (PMC3229588; doi:10.1371/journal.pone.0028398)
Supplement: Table S10 — 50 unique true EMB genes with early globular to globular phenotypes. (XLS) [file pone.0028398.s010.xls]

## Sheet: Table S10
Locus	Gene Symbol	Identity Statusb	CPT Rankc	MIT Rankc	Strongest Allele Phenotype	Maximal Allele Strength	Protein Function Class	Predicted Protein Function	Additional Comments on Predicted Protein Function
At1g04635	EMB1687	C			G	A.1	2.3	Ribonuclease P Family (POP5)	Processing of tRNAs
At1g05190	EMB2394	C	4		G	A.3	3.1	Chloroplast 50S Ribosomal Protein L6	Translation in chloroplast
At1g06950	TIC110	C	4		G	B.3/ C.2	4.2	Chloroplast Import Protein	Membrane protein that facilitates protein import into chloroplasts
At1g07320	EMB2784	NC	4		G	A.2	3.1	Plastid Ribosomal Protein L4	Translation in chloroplasts
At1g10510	EMB2004	C	2		G	A.1	13	Uncertain	Chloroplast-localized LRR protein
At1g24340	EMB2421	NC			G	B.2	10.5	Polyketide Hydroxylase Related Monooxygenase	None
At1g51450	TRAUCO	C			G	B.2	7	Trithorax Class Transcriptional Regulator	Regulation of transcription
At1g76060	EMB1793	C		1	EG	B.2	13	Uncertain	Complex 1 LYR motif
At1g78630	EMB1473	NC	4		G	C.3	3.1	Chloroplast Ribosomal Protein L13	Translation in chloroplast
At2g01860	EMB975	C	1		G	NA	2.2	PPR Protein	Processing of organellar mRNAs
At2g17250	EMB2762	C			G	B.3	2.2	U3 SnoRNP	Proposed role in ribosome biogenesis
At2g25660	EMB2410	C	2		G	A.1	13	Unknown	None
At2g31305	INH3	C			G	A.1	8	Protein Phosphatase 1 Regulatory Subunit	None
At2g37560	ORC2	C			G	C.2	1	Origin Recognition Complex Subunit 2	DNA replication, chromatin structure, gene silencing
At2g38770	EMB2765	C			G	A.2	2.3	U5 Associated Protein (Aquarius)	Proposed role in pre-mRNA splicing
At2g43360	BIO2	C		4	G	A.1	10.1	Biotin Synthase	Catalyzes the final step in biotin synthesis within the mitochondrion
At2g45270	GCP1	C			G	A.3	12	Mitochondrial Glycoprotease	HSP70 superfamily protein
At3g05680	EMB2016	C			G	B.1	13	Unknown	None
At3g10670	AtNAP7	C	4		G	C.3	12	Plastidic SufC-Like ABC/ATPase	Fe-S cluster maintenance and repair
At3g13200	EMB2769	NC			G	B.3	2.3	U5 Associated Protein (Cwc15)	Proposed role in pre-mRNA splicing
At3g20630	TTN6	C			G	A.1	5	UBP14 Deubiquitinating Enzyme	Isopeptidase T class deubiquitinating enzyme required for ubiquitin processing and recycling
At3g24560	RSY3	C			G	C.2	13	Uncertain	ATP binding motif
At3g48110	EDD	C	5	1	G	A.1	3.2	Glycine tRNA Synthetase	Translation in chloroplast
At3g48470	EMB2423	C			EG	A.1	13	Uncertain	Weak similarity to telomere maintenance protein (Telo2)
At3g54170	FIP37	C			G	B.3	2.3	FKBP12 Interacting Protein	Putative role in alternative pre-mRNA splicing
At4g02790	EMB3129	C	1		G	A.2	13	Uncertain	Putative ribosome biogenesis GTPase
At4g02980	ABP1	C			G	A.2	8	Auxin Binding Protein 1	Mediates auxin-induced cell elongation and cell division during embryogenesis
At4g04350	EMB2369	C	5		G	A.1	3.2	Leucine tRNA Synthetase	Translation in chloroplast
At4g09980	EMB1691	C			G	A.1	6.1	DNA Methyltransferase	DNA methylation; chromatin structure
At4g10760	EMB1706	C			G	A.1	2.3	Methyltransferase MT-A70	Adenine methylation in pre-mRNAs
At4g14590	EMB2739	NC			G	A.2	13	Uncertain	Potential role in snRNA 3' end formation (Integrator complex)
At4g19350	EMB3006	NC			EG	A.3	13	Unknown	None
At4g20060	EMB1895	C			G	C.1	13	Unknown	None
At4g24270	EMB140	NC			G	A.2	13	Uncertain	RNA recognition motif protein
At4g26500	EMB1374	C	5		EG	B.1	12	Activator of Plastidic and Mitochondrial Desulfurases (AtSufE)	Fe-S cluster protein
At4g29060	EMB2726	C	4		G	C.1	3.3	Translation Elongation Factor Ts	Translation in chloroplast
At4g31160	DCAF1	C			G	A.1	5	Nuclear Ubiquitin E3 Ligase	Protein degradation
At4g39120	IMPL2	C	4		EG	A.1	10.1	Histidinol-Phosphate Phosphatase	Histidine biosynthesis
At5g05680	EMB2789	C			EG	B.2	4.2	Nuclear Envelope Protein (Nup88)	Nuclear protein export
At5g21140	EMB1379	C		1	EG	A.3	13	Uncertain	Weak similarity to DNA repair protein (Nse1)
At5g22110	CYL2	C			G	A.2	1	DNA Polymerase Epsilon, Subunit	DNA replication
At5g27720	EMB1644	C			G	A.1	2.3	U6 snRNA Associated Protein (LSm4)	Component of spliceosome involved in pre-mRNA splicing
At5g37630	EMB2656	C			EG	A.3	6.2	Chromosome Condensation	Similar to condensin subunit (XCAP-G)
At5g49930	EMB1441	C			G	A.1	13	Uncertain	Putative RNA binding protein (Human SDCCAG1)
At5g56290	EMB2790	C			G	A.1	11.1	Peroxisome Targeting	Peroxisomal protein translocation
At5g56930	EMB1789	C			G	A.1	13	Uncertain	Putative zinc finger domain
At5g60540	EMB2407	C			G	A.1	10.1	Imidazoleglycerol-Phosphate Synthase Subunit H; Pyroxidine Amidotransferase	Pyroxidine (vitamin B6) biosynthesis
At5g62440	DOM1	C			G	B.3	13	Uncertain	Nucleolar function; Similar to tomato LeDCL
At5g63050	EMB2759	C			G	B.2	13	Unknown	None
At5g63420	EMB2746	C	4		G	B.2	2.3	Metallo-Beta-Lactamase Family Protein	Putative chloroplast RNA endounclease (Rnase J)
a See Table S1 for details on terminal embryo phenotype classes, allele strength ranks, and protein function classes. Unique true EMB genes lack a paralog (BLASTP e-30 cutoff) and their mutants have functional gametophytes.
b Gene responsible for mutant phenotype confirmed (C) or not confirmed (NC) through allelism tests or molecular complementation.
c Likelihood of protein localization in the chloroplast or mitochondria based on experimental data and prediction programs: from 5 (high) to 1 (low).
