# Supplementary material for: Molecular Foundations of Reproductive Lethality in Arabidopsis thaliana
Source: PLoS One. 2011 Dec 2;6(12):e28398. doi: 10.1371/journal.pone.0028398 (PMC3229588; doi:10.1371/journal.pone.0028398)
Supplement: Table S11 — Detection of proteins required for male gametophyte and embryo development in pollen. (XLS) [file pone.0028398.s011.xls]

## Sheet: Table S11
Published Arabidopsis Pollen Proteome Dataset				Essential Proteins (%) Found in Proteome Dataset
				Preglobular	Globular	Severe ♂	Moderate ♂
Corresponding Author	Reference	Proteins		(25 loci)	(50 loci)	(59 loci)	(48 loci)
S. McCormick	[58]	135		0	0	7	2
R. Panstruga	[59]	121		0	0	7	0
V.K. Sawhney	[60]	95		0	0	5	0
W.-H. Wu	[61]	189		0	2	5	2
Ahrens and Grossniklaus	[62]	3467		4	0	8	18
a Essential gene datasets: Preglobular UT-EMB (Table 2); Globular UT-EMB (Table S10); Severe ♂ gametophyte defective (Table S8); Moderate ♂ gametophyte and embryo defective (Table S9).
