# Supplementary material for: Molecular Foundations of Reproductive Lethality in Arabidopsis thaliana
Source: PLoS One. 2011 Dec 2;6(12):e28398. doi: 10.1371/journal.pone.0028398 (PMC3229588; doi:10.1371/journal.pone.0028398)
Supplement: Table S12 — 70 EMB genes where mutant embryos arrest at the preglobular stage of development. (XLS) [file pone.0028398.s012.xls]

## Sheet: Table S12
Locus	Gene Symbol	IdentityStatus	Gene Redundancy (BLASTP)	Gametophyte Class	Strongest Allele Phenotype	Predicted Protein Function	Additional Comments on Predicted Protein Function
At1g03360	RRP4	C	Unique		P	rRNA Processing; Exonuclease	Exosome subunit; RNA metabolism
At1g04950	EMB2781	C	Redundant	GEM	P	TATA Box Binding Protein	Regulation of transcription
At1g09770	AtCDC5	NC	Unique		P / Z	MYB Domain Transcription Factor	Cell cycle control
At1g10270	GRP23	C	Redundant		P	Novel PPR Protein	Putative transcriptional regulator; interacts with RNA polymerase II
At1g19080	TTN10	NC	Redundant		P	GINS Complex Subunit (PSF3)	Initiation of replication
At1g21690	EMB1968	C	Redundant		P ?	Replication Factor C	ATPase required for DNA polymerase loading
At1g31860	HISN2	C	Unique	EMG	P	Histidine Biosynthesis	Catalyzes the second step in histidine biosynthesis
At1g44900	MCM2	C	Redundant		P / Z	Putative DNA Helicase Subunit	DNA replication
At1g48175	EMB2191	C	Unique		P	tRNA Adenosine Deaminase	Catalytic (TAD2) subunit; Modification of wobble position
At1g55350	EMB1275	C	Unique		P	Calpain-Type Cysteine Protease	Similar to maize DEK1
At1g55900	EMB1860	C	Unique		P	Inner Mitochondrial Membrane Protein (Tim50)	Import of mitochondrial matrix proteins
At1g59990	EMB3108	NC	Redundant		P ?	Putative RNA Helicase	None
At1g63160	EMB2811	C	Redundant		P ?	DNA Replication Factor (RFC5)	DNA replication
At1g67320	EMB2813	C	Unique	EMG	P ?	DNA Polymerase Alpha (POLA3)	DNA replication
At1g67630	EMB2814	C	Unique		P ?	DNA Polymerase Alpha (POLA2)	DNA replication
At1g71440	PFI	C	Unique		P	Tubulin Folding Cofactor E	Regulation of tubulin folding and microtubule dynamics
At1g77470	EMB2810	C	Redundant		P ?	DNA Replication Factor (RFC5)	DNA replication
At2g18390	TTN5	C	Redundant		P	ARL2 GTPase	Postulated to interact with TTN1 protein to regulate b-tubulin folding and microtubule dynamics
At2g25710	HCS1	C	Redundant	GEM	P	Holocarboxylase Synthetase	Biotin attachment to carboxylases and decarboxylases
At2g26060	EMB1345	C	Redundant		P	WD Repeat Protein (Ciao1)	Putative transcription factor binding protein
At2g27170	TTN7	C	Redundant		P	SMC3 Cohesin	Structural maintenance of chromosome (SMC) protein; chromosomal ATPase involved in sister chromatid cohesion and chromosome segregation in yeast and animal systems
At2g30200	EMB3147	NC	Unique		P ?	ACP-S-Malonyltransferase	Fatty acid biosynthesis
At2g30920	EMB3002	NC	Unique		P / Z	Hexaprenyldihydroxybenzoate Methyltransferase	Ubiquinone biosynthesis
At2g32590	EMB2795	C	Unique		P	Non-SMC Condensin Complex Subunit H	Sister chromatid segregation in mitosis
At2g33800	EMB3113	C	Unique		P ?	Chloroplast 30S Ribosomal Protein S5	Translation in chloroplast
At2g34780	EMB1611	C	Unique		P	Uncertain	Putative role in promoting cell division
At2g36230	HISN3	C	Unique	EMG	P	Histidine Biosynthesis	Catalyzes the third step in histidine biosynthesis
At2g38280	FAC1	C	Unique		P / Z	AMP Deaminase	Purine biosynthesis
At2g38670	PECT1	C	Unique		P	Phosphatidylethanolamine Biosynthesis	Rate-limiting enzyme in the CDP-Etn pathway of PE biosynthesis
At2g47940	EMB3117	NC	Redundant		P ?	Chloroplast DegP2 Protease	Cleaves D1 protein
At3g02280	ATR3	C	Redundant		P	Cytochrome P450 Reductase Like	NR1 subfamily of diflavin reductases
At3g02660	EMB2768	C	Unique	EMG	P / Z	Tyrosine tRNA Synthetase	Translation in mitochondria and chloroplasts
At3g04680	CLPS3	C	Redundant	EMG	P	Polyadenylation Factor	mRNA 3' end processing
At3g04790	EMB3119	C	Redundant		P ?	Ribulose-5-Phosphate Isomerase	Carbohydrate metabolism
At3g08850	RAPTOR1	C	Redundant		P / Z	Binding Partner of Target of Rapamycin (TOR) Kinase	Signal transduction
At3g10220	EMB2804	C	Unique		P	Tubulin Folding Cofactor B	Microtubule polymerization
At3g17300	EMB2786	C	Unique		P ?	Unknown	Complex 1 (LYR domain) protein
At3g20070	TTN9	C	Unique		P	Unknown	None
At3g46740	TOC75	C	Redundant		P / Z	Chloroplast Import Protein	Protein translocation channel in plastid outer envelope membrane
At3g54670	TTN8	C	Redundant		P	SMC1 Cohesin	Structural maintenance of chromosome (SMC) protein; chromosomal ATPase involved in sister chromatid cohesion and chromosome segregation in yeast and animal systems
At3g55010	EMB2818	C	Unique		P ?	Phosphoribosylformylglycinamidine Cyclo-ligase (PUR5)	AIR synthetase; Purine biosynthesis
At3g60740	TTN1	C	Unique		P	Tubulin Folding Cofactor D	Postulated to interact with TTN5 protein to regulate B-tubulin folding and microtubule dynamics
At4g00620	EMB3127	C	Redundant		P ?	Folic Acid Biosynthesis	Vitamin biosynthesis
At4g02570	AXR6	C	Redundant	EMG	P / Z	Cullin 1 Protein	Component of SCF ubiquitin ligase complex
At4g03240	AtFH	C	Unique		P / Z	Frataxin	Required for biogenesis of mitochondrial Fe-S proteins
At4g05410	YAO	C	Redundant	EMG	P / Z	snoRNP Protein	rRNA biogenesis
At4g16370	OPT3	C	Redundant		P	Oligopeptide Transporter	Transport of oligopeptides across cell membrane
At4g21800	QQT2	C	Unique		P	ATP/GTP Binding Protein	Proposed role in microtubule localization
At4g26900	HISN4	C	Unique	EMG	P	Histidine Biosynthesis	Catalyzes the fourth step in histidine biosynthesis
At4g29910	EMB2798	NC	Unique		P ?	Origin of Replication Complex (ORC5)	Initiation of DNA replication
At4g33680	AGD2	C	Redundant		P	Class 2 Aminotransferase	Amino acid metabolism
At4g36480	EMB2779	NC	Redundant	GAM	P ?	Serine Palmitoyltransferase (LCB1 Subunit)	Catalyzes the first step of sphingolipid biosynthesis
At4g39920	POR	C	Unique		P	Tubulin Folding Cofactor C	Regulation of tubulin folding and microtubule dynamics
At5g08470	EMB2817	C	Redundant	EMG	P ?	AAA ATPase (PEX1)	Peroxisome biogenesis
At5g10330	HISN6A	C	Redundant		P	Histidinol Phosphate Aminotransferase	Histidine biosynthesis
At5g13010	EMB3011	C	Redundant		P	RNA Helicase	Similar to pre-mRNA splicing factor PRP16
At5g13480	FY	C	Unique		P / Z	Nuclear RNA Binding Protein	Highly conserved polyadenylation factor
At5g13690	CYL1	C	Unique		P / Z	Alpha-N-Acetyl-Glucosaminidase (NAGLU)	Arabinogalactan protein metabolism
At5g14800	EMB2772	C	Unique		P	Proline Biosynthesis	Catalyzes final step in proline biosynthesis from glutamate and ornithine
At5g15540	EMB2773	C	Unique		P	Adherin (AtSCC2)	Sister chromatid cohesion
At5g15920	EMB2782	C	Unique		P	SMC Family Protein (MSS2)	Chromosome dynamics (SMC5)
At5g22370	EMB1705	C	Redundant		P	GPN-Loop GTPase 2	Microtubule organization
At5g24670	EMB2820	C	Unique		P	Adenosine Deaminase (TAD3)	Modification of wobble position of tRNA
At5g27540	EMB2473	C	Redundant	EMG	P / Z	Mitochondrial GTPase	Regulation of mitochondrial morphology
At5g39750	EMB3008	NC	Redundant	EMG	P	MADS-Box Family Protein	Putative transcription factor
At5g40480	EMB3012	NC	Unique	EMG	P	Nuclear Pore Complex Protein (Nup210)	Nuclear protein export
At5g48840	PTS	C	Unique		P	Pantothenate Synthetase	Biosynthesis of vitamin B5; Coenzyme A (CoA) function
At5g50390	EMB3141	NC	Redundant		P ?	PPR Protein	Processing of organellar mRNAs
At5g51200	EMB3142	NC	Unique		P ?	Nuclear Pore Complex Protein (Nup205)	Nuclear protein export
At5g59440	ZEUS1	C	Unique		P / Z	Thymidylate Kinase	Biosynthesis of dTDP; Regulation of replication
a See Tables S1 and S2 for explanation of column headings.
